# Supplementary material for: Chinese species of genus Notopygus Holmgren (Hymenoptera, Ichneumonidae, Ctenopelmatinae) with description of a new species
Source: Zookeys. 2014 Mar 10;(387):1–10. doi: 10.3897/zookeys.387.6671 (PMC3970056; doi:10.3897/zookeys.387.6671)
Supplement: XML Treatment for Notopygus [file zookeys.387.6671-treatment1.xml]

<!DOCTYPE tp:taxon-treatment
  PUBLIC "-//TaxonX//DTD Taxonomic Treatment Publishing DTD v0 20100105//EN" "tax-treatment-NSO.dtd">
<tp:taxon-treatment xmlns:tp="http://www.plazi.org/taxpub"><tp:treatment-meta><mixed-citation publication-type="journal"><person-group><name><surname>Sun</surname><given-names>Shu-Ping</given-names></name><name><surname>Sheng</surname><given-names>Mao-Ling</given-names></name></person-group><article-title>Chinese species of genus <italic>Notopygus</italic> Holmgren (Hymenoptera, Ichneumonidae, Ctenopelmatinae) with description of a new species</article-title><source>Zookeys</source><day>10</day><month>3</month><year>2014</year><volume>2014</volume><issue>387</issue><fpage>1</fpage><lpage>10</lpage><pub-id pub-id-type="doi">10.3897/zookeys.387.6671</pub-id></mixed-citation></tp:treatment-meta><tp:nomenclature><tp:taxon-name>
                        <tp:taxon-name-part taxon-name-part-type="genus">Notopygus</tp:taxon-name-part>
                        <object-id xmlns:xlink="http://www.w3.org/1999/xlink" xlink:type="simple">http://species-id.net/wiki/Notopygus</object-id>
                    </tp:taxon-name><tp:taxon-authority>Holmgren, 1857</tp:taxon-authority><tp:nomenclature-citation-list><tp:nomenclature-citation><tp:taxon-name>Notopygus</tp:taxon-name><comment> Holmgren, 1857. Kongliga Svenska Vetenskapsakademiens Handlingar, 1(1)(1855): 115. Type-species: <italic><tp:taxon-name>Notopygus emarginatus</tp:taxon-name></italic> Holmgren. Designated by Viereck 1912.</comment></tp:nomenclature-citation></tp:nomenclature-citation-list></tp:nomenclature><tp:treatment-sec sec-type="Diagnosis"><title>Diagnosis.</title><p>Mandibular teeth of equal length, or lower tooth slightly longer than upper tooth. Tarsal claws not pectinate or weakly pectinate at base. Lateral longitudinal carina present. Apical portion of metasoma almost cylindric or depressed. First tergite without glymma. Posterior margin of tergite 8 rather frequently strongly projecting upwards. Female hypopygium strongly enlarged, widely convex at posterior margin. Ovipositor sheaths short, harddly projecting beyond metasoma apex, compressed. Ovipositor up-curved.</p></tp:treatment-sec><tp:treatment-sec sec-type="In Kasparyan’s (2002) key to species, the new species can be inserted as follows"><title>In <xref ref-type="bibr" rid="B5">Kasparyan’s (2002)</xref> key to species, the new species can be inserted as follows:</title><table-wrap content-type="key" position="anchor" orientation="portrait"><table><tbody><tr><td rowspan="1" colspan="1">7 (6)</td><td rowspan="1" colspan="1">Tergite III almost entirely red, matte, finely shagreened. Hind tibia as long as 1st–3rd segments of hind tarsus combined. Posterior margins of tergites IV–VI widely emarginate, usually coriaceous, whitish.</td></tr><tr><td rowspan="1" colspan="1">7a (7b)</td><td rowspan="1" colspan="1">Posterior margin of tergite 6 truncate (female). Posterior margin of tergite 8 weakly projecting upwards. Fore wing with vein 1cu-a distal to 1/M. Hind tibia distinctly shorter than 1st–3rd segments of hind tarsus combined</td><td rowspan="1" colspan="1"><italic><tp:taxon-name>Notopygus longiventris</tp:taxon-name></italic> Sun &amp; Sheng, sp. n.</td></tr><tr><td rowspan="1" colspan="1">7b (7a)</td><td rowspan="1" colspan="1">Posterior margin of tergite 6 strongly concave forwardly (female). Posterior margin of tergite 8 sharply up-curved and projecting upwards. Fore wing with vein 1cu-a opposite or slightly basal of 1/M. Hind tibia as long as 1st–3rd segments of hind tarsus combined</td><td rowspan="1" colspan="1"><italic><tp:taxon-name>Notopygus emarginatus</tp:taxon-name></italic> Holmgren</td></tr></tbody></table></table-wrap></tp:treatment-sec><ref-list><ref id="B5"><mixed-citation xmlns:xlink="http://www.w3.org/1999/xlink" xlink:type="simple"><person-group><name name-style="western"><surname>Kasparyan</surname><given-names>DR</given-names></name></person-group> (<year>2002</year>) <article-title>Analysis of the fauna of parasitoids (Diptera &amp; Hymenoptera) of sawflies of the family Pamphiliidae (Hymenoptera). A review of the Palaearctic ichneumonids of the genus <italic>Notopygus</italic> Holmg. (Hymenoptera, Ichneumonidae).</article-title><source>Entomologicheskoye Obozreniye</source><volume>81</volume>(<issue>4</issue>): <fpage>890</fpage>-<lpage>917</lpage>.</mixed-citation></ref></ref-list></tp:taxon-treatment>
