# Supplementary material for: Chinese species of genus Notopygus Holmgren (Hymenoptera, Ichneumonidae, Ctenopelmatinae) with description of a new species
Source: Zookeys. 2014 Mar 10;(387):1–10. doi: 10.3897/zookeys.387.6671 (PMC3970056; doi:10.3897/zookeys.387.6671)
Supplement: XML Treatment for Notopygus longiventris [file zookeys.387.6671-treatment2.xml]

<!DOCTYPE tp:taxon-treatment
  PUBLIC "-//TaxonX//DTD Taxonomic Treatment Publishing DTD v0 20100105//EN" "tax-treatment-NSO.dtd">
<tp:taxon-treatment xmlns:tp="http://www.plazi.org/taxpub"><tp:treatment-meta><mixed-citation publication-type="journal"><person-group><name><surname>Sun</surname><given-names>Shu-Ping</given-names></name><name><surname>Sheng</surname><given-names>Mao-Ling</given-names></name></person-group><article-title>Chinese species of genus <italic>Notopygus</italic> Holmgren (Hymenoptera, Ichneumonidae, Ctenopelmatinae) with description of a new species</article-title><source>Zookeys</source><day>10</day><month>3</month><year>2014</year><volume>2014</volume><issue>387</issue><fpage>1</fpage><lpage>10</lpage><pub-id pub-id-type="doi">10.3897/zookeys.387.6671</pub-id></mixed-citation></tp:treatment-meta><tp:nomenclature><tp:taxon-name>
                        <tp:taxon-name-part taxon-name-part-type="genus">Notopygus</tp:taxon-name-part>
                        <tp:taxon-name-part taxon-name-part-type="species">longiventris</tp:taxon-name-part>
                        <object-id xmlns:xlink="http://www.w3.org/1999/xlink" content-type="zoobank" xlink:type="simple">http://zoobank.org/2DE64C1A-8290-4F58-90C2-2FF1A5CABD60</object-id>
                        <object-id xmlns:xlink="http://www.w3.org/1999/xlink" xlink:type="simple">http://species-id.net/wiki/Notopygus_longiventris</object-id>
                    </tp:taxon-name><tp:taxon-authority>Sun &amp; Sheng</tp:taxon-authority><tp:taxon-status xmlns:xlink="http://www.w3.org/1999/xlink" xlink:type="simple">sp. n.</tp:taxon-status><xref ref-type="fig" rid="F1">Figures 1–10</xref></tp:nomenclature><tp:treatment-sec sec-type="Etymology"><title>Etymology.</title><p>The specific name is derived from the elongate body.</p></tp:treatment-sec><tp:treatment-sec sec-type="Type"><title>Type.</title><p>Holotype, female, CHINA: Benxi County, Liaoning Province, 4 July 2013, collected with intercept trap (Tao Li).</p></tp:treatment-sec><tp:treatment-sec sec-type="Diagnosis"><title>Diagnosis.</title><p>Malar space very narrow, approximately 0.17 times as long as basal width of mandible. Frons strongly divided into two half, lower half deeply concave. Lower end of occipital carina joining hypostomal carina at base of mandible. Fore wing with vein 1cu-a distal to 1-M. Posterior margin of tergite 6 truncate. Posterior <!--PageBreak--><!--PageBreak-->margin of tergite 8 slightly projecting upwards. Tergites 2, 3 and basal portion of tergite 4, lateral portions of tergites 5 and 6 brownish red.</p></tp:treatment-sec><tp:treatment-sec sec-type="Description"><title>Description.</title><p>Female. Body length 15.0 mm. Fore wing length 9.5 mm. Antenna length 10.5 mm.</p><p><bold>Head.</bold> Face (<xref ref-type="fig" rid="F1">Fig. 2</xref>) 1.7 times as wide as long, median portion slightly convex longitudinally; with uneven punctures and longitudinal wrinkles; upper margin with a small median tubercle; between antenna socket and eye with obvious longitudinal concavity. Clypeus 3.3 times as wide as long, with shallow uneven punctures, median section of apical margin thick. Mandible (<xref ref-type="fig" rid="F1">Fig. 2</xref>) distinctly elongate, with dense longitudinal wrinkles and fine punctures; upper tooth slightly shorter than lower tooth. Subocular sulcus absent. Malar space 0.17 times as long as basal width of mandible. Gena in dorsal view slightly longer than length of eye, with dense fine punctures and a few large uneven punctures. Vertex (<xref ref-type="fig" rid="F1">Fig. 3</xref>) with dense indistinct punctures, postero-median portion distinctly concave. Postocellar line as long as ocular-ocellar line. Dorsal half of frons flat, with indistinct, weak, irregular wrinkles; lower half deeply concave, smooth, shiny. Antenna with 40 flagellomeres; ratios of lengths from first to fifth flagellomeres: 2.3:2.2:2.0:1.8:1.7. Occipital carina complete, lower end joining hypostomal carina at base of mandible.</p><fig id="F1" position="float" orientation="portrait"><label>Figures 1–10.</label><caption><p><italic><tp:taxon-name>Notopygus longiventris</tp:taxon-name></italic> Sun &amp; Sheng, sp. n. Holotype. Female <bold>1</bold> Habitus, lateral view <bold>2</bold> Head, anterior view <bold>3</bold> Head, dorsal view <bold>4</bold> Mesoscutum <bold>5</bold> Mesopleuron <bold>6</bold> Propodeum <bold>7</bold> Inner apical portion of hind tibia <bold>8</bold> Hind claw <bold>9</bold> Tergites 2–3 <bold>10</bold> Apical portion of metasoma, lateral view.</p></caption><graphic xmlns:xlink="http://www.w3.org/1999/xlink" xlink:href="zookeys-387-001-g001.jpg" position="float" orientation="portrait" xlink:type="simple"/></fig><p><bold>Mesosoma.</bold> Anterior margin of pronotum with fine, blurry longitudinal wrinkles; lateromedian portion with dense oblique transverse wrinkles; upper posterior portion with distinct punctures. Epomia distinct. Mesoscutum (<xref ref-type="fig" rid="F1">Fig. 4</xref>) smooth, shiny, with fine, uneven punctures. Scuto-scutellar groove wide, with short longitudinal wrinkles. Scutellum with dense punctures, subapically with transverse concavity. Postscutellum sharply, transversely convex, anterior portion transversely deeply concave. Lower half of mesopleuron with dense punctures (<xref ref-type="fig" rid="F1">Fig. 5</xref>). Punctures in upper and anterior portion of mesopleuron correspondingly sparse. Speculum and its surrounding areas smooth and shiny. Upper end of epicnemial carina reaching about 0.6 distance to subalar prominence. Metapleuron convex, with dense, fine punctures. Juxtacoxal carina indistinct. Juxtacoxal area with dense oblique longitudinal wrinkles. Submetapleural carina complete. Wings brownish hyaline. Fore wing with vein 1cu-a slightly distal to 1-M. Areolet with short petiole, receiving vein 2m-cu at posterior 0.3. 2–Cu 2.0 times as long as 2cu-a. Hind wing vein 1-cu about 2.0 times as long as cu-a; cu-a slightly reclivous. Hind tibia 0.86 times as long as basal three segments of hind tarsus combined. Ratio of length of hind tarsomeres 1:2:3:4:5 is 2.7:1.8:1.3:0.8:1.1. Longest hind tibial spur (<xref ref-type="fig" rid="F1">Fig. 7</xref>) slightly longer than widest width of hind tibia. Tarsal claws (<xref ref-type="fig" rid="F1">Fig. 8</xref>) with 5–6 teeth at base. Propodeum (<xref ref-type="fig" rid="F1">Fig. 6</xref>) with complete, strong median longitudinal, lateral longitudinal and pleural carinae. Lateral section of posterior transverse carina strong. Area superomedia combined with areas basalis and petiolaris. Costula absent. Basal-median portion between median longitudinal carinae with irregular, weak wrinkles. Area petiolaris almost smooth, lateral margins with weak transverse wrinkles. Between median longitudinal and lateral carinae smooth, with distinct punctures; between lateral longitudinal and pleural carinae with distinct punctures and long brown hairs. Propodeal spiracle almost circular.</p><p><bold>Metasoma.</bold> First tergite about 1.9 times as long as apical width; median dorsal carinae reaching apical 0.2; interspace between median dorsal carinae slightly concave <!--PageBreak-->and almost smooth and shiny. Lateral parts of postpetiole with dense transverse wrinkles. Dorsolateral and ventrolateral carinae complete. Spiracle circular, small, evidently convex, located at middle of first tergite. Second tergite (<xref ref-type="fig" rid="F1">Fig. 9</xref>) almost shiny, 1.27 times as long as basal width, 0.93 times as long as apical width; basal 0.35 with a pair of median longitudinal carinae; from spiracle to base with a strong carina; with shallow, sparse, uneven punctures. Third and following tergites slightly shagreened. Third tergite with shallow, small, indistinct punctures; 0.95 times as long as basal width, 1.03 times as long as apical width. Lateral margins of tergites 4 to 6 almost parallel. Tergite 7 transverse. Tergite 8 smooth, shiny, basal-median portion concave, apical portion weakly projecting upwardly. Sternites 4 to 6 strongly sclerotized.</p><p><bold>Color</bold> (<xref ref-type="fig" rid="F1">Fig. 1</xref>). Black, except the following. Flagellomeres 18 to 27 white. Lateral portions of clypeus, maxillary and labial palpi yellowish brown. Median portion of mandible reddish brown, basal blackish brown, teeth black. Upper-posterior corner of pronotum, tegula, small indistinct spot on subalar ridge, anterior and middle legs except coxae, apical apex of hind trochanter, extreme base of hind femur, hind tibia except apical portion brownish black and base slightly blackish, reddish brown. Apical portion of tergite 1, tergites 2 and 3, basal portion of tergite 4, lateral portions of tergites 5 and 6 brownish red. Pterostigma blackish brown. Veins brownish black.</p></tp:treatment-sec><tp:treatment-sec sec-type="Remarks"><title>Remarks.</title><p>This new species is similar to <italic><tp:taxon-name>Notopygus emarginatus</tp:taxon-name></italic> Holmgren, 1857, and <italic><tp:taxon-name>Notopygus eurus</tp:taxon-name></italic> Kasparyan, 2002, in having a white ring on the antenna, tergite 2 with a pair of median longitudinal carinae in basal portion, mandible partly brownish red, median tergites usually reddish brown, but can be distinguished from <italic><tp:taxon-name>Notopygus emarginatus</tp:taxon-name></italic> by the key mentioned above, and can be distinguished from <italic><tp:taxon-name>Notopygus eurus</tp:taxon-name></italic> by the following combination of characters. Frons strongly divided into two parts, lower part deeply concave, smooth; dorsal part flat, with indistinct, weak, irregular wrinkles. Scuto-scutellar groove with short longitudinal wrinkles. Fore wing with vein 1cu-a distal to 1/M. Hind wing vein 1-cu 2.0 times as long as cu-a. <italic><tp:taxon-name>Notopygus eurus</tp:taxon-name></italic>: Frons not separated into two parts. Scuto-scutellar groove smooth without longitudinal wrinkles. Fore wing with vein 1cu-a opposite 1/M. Hind wing vein 1-cu about as long as or slightly longer than cu-a.</p></tp:treatment-sec></tp:taxon-treatment>
