# Supplementary material for: Chinese species of genus Notopygus Holmgren (Hymenoptera, Ichneumonidae, Ctenopelmatinae) with description of a new species
Source: Zookeys. 2014 Mar 10;(387):1–10. doi: 10.3897/zookeys.387.6671 (PMC3970056; doi:10.3897/zookeys.387.6671)
Supplement: XML Treatment for Notopygus emarginatus [file zookeys.387.6671-treatment3.xml]

<!DOCTYPE tp:taxon-treatment
  PUBLIC "-//TaxonX//DTD Taxonomic Treatment Publishing DTD v0 20100105//EN" "tax-treatment-NSO.dtd">
<tp:taxon-treatment xmlns:tp="http://www.plazi.org/taxpub"><tp:treatment-meta><mixed-citation publication-type="journal"><person-group><name><surname>Sun</surname><given-names>Shu-Ping</given-names></name><name><surname>Sheng</surname><given-names>Mao-Ling</given-names></name></person-group><article-title>Chinese species of genus <italic>Notopygus</italic> Holmgren (Hymenoptera, Ichneumonidae, Ctenopelmatinae) with description of a new species</article-title><source>Zookeys</source><day>10</day><month>3</month><year>2014</year><volume>2014</volume><issue>387</issue><fpage>1</fpage><lpage>10</lpage><pub-id pub-id-type="doi">10.3897/zookeys.387.6671</pub-id></mixed-citation></tp:treatment-meta><tp:nomenclature><tp:taxon-name>
                        <tp:taxon-name-part taxon-name-part-type="genus">Notopygus</tp:taxon-name-part>
                        <tp:taxon-name-part taxon-name-part-type="species">emarginatus</tp:taxon-name-part>
                        <object-id xmlns:xlink="http://www.w3.org/1999/xlink" xlink:type="simple">http://species-id.net/wiki/Notopygus_emarginatus</object-id>
                    </tp:taxon-name><tp:taxon-authority>Holmgren, 1857</tp:taxon-authority><xref ref-type="fig" rid="F2">Figures 11</xref><xref ref-type="fig" rid="F3"/><xref ref-type="fig" rid="F4"/><xref ref-type="fig" rid="F5">–17</xref><tp:nomenclature-citation-list><tp:nomenclature-citation><tp:taxon-name>Notopygus emarginatus</tp:taxon-name><comment> Holmgren, 1857. Kongliga Svenska Vetenskapsakademiens Handlingar, 1(1)(1855): 115.</comment></tp:nomenclature-citation><tp:nomenclature-citation><tp:taxon-name>Notopygus insignis</tp:taxon-name><comment> Kriechbaumer, 1891: <xref ref-type="bibr" rid="B2">Chen et al. 2007</xref>: Forest Pest and Disease, 26(6): 8.</comment></tp:nomenclature-citation></tp:nomenclature-citation-list></tp:nomenclature><tp:treatment-sec sec-type="Specimens examined"><title>Specimens examined.</title><p>8 females, CHINA: Haicheng, Liaoning Province, 5 to 30 June 2004, leg. Tian-Lin Chen. 1 female, CHINA: Benxi County, Liaoning Province, 15 June <!--PageBreak--><!--PageBreak-->2006, leg. Mao-Ling Sheng. 1 female, CHINA: Baishilazi Natural Reserve, Kuandian County, Liaoning Province, 7 July 2011, Intercept trap. 1 female, CHINA: Benxi County, Liaoning Province, 12 August 2013, leg. Mao-Ling Sheng.</p><!--PageBreak--><fig id="F2" position="float" orientation="portrait"><label>Figures 11.</label><caption><p><italic><tp:taxon-name>Notopygus emarginatus</tp:taxon-name></italic> Holmgren, 1857. <bold>11</bold> Female ovipositing in larva of <italic><tp:taxon-name>Neurotoma sibirica</tp:taxon-name></italic> in the host’s web.</p></caption><graphic xmlns:xlink="http://www.w3.org/1999/xlink" xlink:href="zookeys-387-001-g002.jpg" position="float" orientation="portrait" xlink:type="simple"/></fig><fig id="F3" position="float" orientation="portrait"><label>Figures 12.</label><caption><p><italic><tp:taxon-name>Notopygus emarginatus</tp:taxon-name></italic> (GSFPM). <bold>12</bold> Female habitus, lateral view.</p></caption><graphic xmlns:xlink="http://www.w3.org/1999/xlink" xlink:href="zookeys-387-001-g003.jpg" position="float" orientation="portrait" xlink:type="simple"/></fig><fig id="F4" position="float" orientation="portrait"><label>Figures 13–15.</label><caption><p><italic><tp:taxon-name>Notopygus emarginatus</tp:taxon-name></italic> (NHM). <bold>13–14</bold> Female <bold>13</bold> Habitus, lateral view <bold>14</bold> Apical portion of metasoma, lateral view <bold>15</bold> Male habitus, dorsal view.</p></caption><graphic xmlns:xlink="http://www.w3.org/1999/xlink" xlink:href="zookeys-387-001-g004.jpg" position="float" orientation="portrait" xlink:type="simple"/></fig><fig id="F5" position="float" orientation="portrait"><label>Figures 16–17.</label><caption><p><italic><tp:taxon-name>Notopygus emarginatus</tp:taxon-name></italic> (ZSM). Female <bold>16</bold> Habitus, lateral view <bold>17</bold> Metasoma, dorsal view.</p></caption><graphic xmlns:xlink="http://www.w3.org/1999/xlink" xlink:href="zookeys-387-001-g005.jpg" position="float" orientation="portrait" xlink:type="simple"/></fig></tp:treatment-sec><tp:treatment-sec sec-type="Hosts"><title>Hosts.</title><p><italic><tp:taxon-name>Neurotoma sibirica</tp:taxon-name></italic> Gussakovskij (<tp:taxon-name>Hymenoptera</tp:taxon-name>, <tp:taxon-name>Pamphiliidae</tp:taxon-name>).</p></tp:treatment-sec><tp:treatment-sec sec-type="Host plants"><title>Host plants.</title><p><italic><tp:taxon-name>Sorbaria sorbifolia</tp:taxon-name></italic> (L.); <italic><tp:taxon-name>Crataegus pinnatifida</tp:taxon-name></italic> Bunge.</p><p>Intraspecific variation. We also examined specimens deposited in the Natural History Museum, London (NHM) (<xref ref-type="fig" rid="F4">Figs 13–15</xref>) and the Zoologische Staatssammlung München (ZSM) (<xref ref-type="fig" rid="F5">Figs 16</xref>, <xref ref-type="fig" rid="F5">17</xref>). The female specimens have the same characters, except the color of the basal portion of the antenna and hind femora are a little variable. Tergites 2, 3 and the basal part of tergite 4 of males (<xref ref-type="fig" rid="F4">Figure 15</xref>) are reddish brown.</p></tp:treatment-sec><ref-list><ref id="B2"><mixed-citation xmlns:xlink="http://www.w3.org/1999/xlink" xlink:type="simple"><person-group><name name-style="western"><surname>Chen</surname><given-names>T-L</given-names></name><name name-style="western"><surname>Xiao</surname><given-names>K-R</given-names></name><name name-style="western"><surname>Li</surname><given-names>G</given-names></name><name name-style="western"><surname>Tang</surname><given-names>W-W</given-names></name><name name-style="western"><surname>Zhang</surname><given-names>K</given-names></name><name name-style="western"><surname>Xu</surname><given-names>D-Y</given-names></name></person-group> (<year>2007</year>) <article-title>Bionomics and control of <italic>Neurotoma sibirica</italic>.</article-title><source>Forest Pest and Disease</source><volume>26</volume>(<issue>6</issue>): <fpage>7</fpage>–<lpage>8</lpage>, <lpage>45</lpage>.</mixed-citation></ref></ref-list></tp:taxon-treatment>
