# Supplementary material for: Chinese species of genus Notopygus Holmgren (Hymenoptera, Ichneumonidae, Ctenopelmatinae) with description of a new species
Source: Zookeys. 2014 Mar 10;(387):1–10. doi: 10.3897/zookeys.387.6671 (PMC3970056; doi:10.3897/zookeys.387.6671)
Supplement: XML Treatment for Notopygus raricolor [file zookeys.387.6671-treatment4.xml]

<!DOCTYPE tp:taxon-treatment
  PUBLIC "-//TaxonX//DTD Taxonomic Treatment Publishing DTD v0 20100105//EN" "tax-treatment-NSO.dtd">
<tp:taxon-treatment xmlns:tp="http://www.plazi.org/taxpub"><tp:treatment-meta><mixed-citation publication-type="journal"><person-group><name><surname>Sun</surname><given-names>Shu-Ping</given-names></name><name><surname>Sheng</surname><given-names>Mao-Ling</given-names></name></person-group><article-title>Chinese species of genus <italic>Notopygus</italic> Holmgren (Hymenoptera, Ichneumonidae, Ctenopelmatinae) with description of a new species</article-title><source>Zookeys</source><day>10</day><month>3</month><year>2014</year><volume>2014</volume><issue>387</issue><fpage>1</fpage><lpage>10</lpage><pub-id pub-id-type="doi">10.3897/zookeys.387.6671</pub-id></mixed-citation></tp:treatment-meta><tp:nomenclature><tp:taxon-name>
                        <tp:taxon-name-part taxon-name-part-type="genus">Notopygus</tp:taxon-name-part>
                        <tp:taxon-name-part taxon-name-part-type="species">raricolor</tp:taxon-name-part>
                    </tp:taxon-name><tp:taxon-authority>(Aubert, 1985)</tp:taxon-authority><tp:nomenclature-citation-list><tp:nomenclature-citation><tp:taxon-name>Homaspis raricolor</tp:taxon-name><comment> Aubert, 1985. Bulletin de la Société Entomologique de Mulhouse, 1985 (octobre-décembre): 49–58.</comment></tp:nomenclature-citation></tp:nomenclature-citation-list></tp:nomenclature><tp:treatment-sec sec-type="Remarks"><title>Remarks.</title><p>The species was redescribed and discussed by <xref ref-type="bibr" rid="B5">Kasparyan (2002)</xref>. Specimens have not been examined. Known from Sichuan Province, China (<xref ref-type="bibr" rid="B1">Aubert 1985</xref>, <xref ref-type="bibr" rid="B5">Kasparyan 2002</xref>). Host is unknown.</p><!--PageBreak--></tp:treatment-sec><ref-list><ref id="B5"><mixed-citation xmlns:xlink="http://www.w3.org/1999/xlink" xlink:type="simple"><person-group><name name-style="western"><surname>Kasparyan</surname><given-names>DR</given-names></name></person-group> (<year>2002</year>) <article-title>Analysis of the fauna of parasitoids (Diptera &amp; Hymenoptera) of sawflies of the family Pamphiliidae (Hymenoptera). A review of the Palaearctic ichneumonids of the genus <italic>Notopygus</italic> Holmg. (Hymenoptera, Ichneumonidae).</article-title><source>Entomologicheskoye Obozreniye</source><volume>81</volume>(<issue>4</issue>): <fpage>890</fpage>-<lpage>917</lpage>.</mixed-citation></ref><ref id="B1"><mixed-citation xmlns:xlink="http://www.w3.org/1999/xlink" xlink:type="simple"><person-group><name name-style="western"><surname>Aubert</surname><given-names>JF</given-names></name></person-group> (<year>1985</year>) <article-title>Ichneumonides Scolobatinae des collections suédoises (suite) et du Musée de Léningrad.</article-title><source>Bulletin de la Société Entomologique de Mulhouse 1985 (octobre-décembre)</source>, <fpage>49</fpage>–<lpage>58</lpage>.</mixed-citation></ref></ref-list></tp:taxon-treatment>
